# Supplementary material for: Structure and IR Spectra of 3(5)-Aminopyrazoles and UV-Induced Tautomerization in Argon Matrix
Source: Molecules. 2021 Jul 15;26(14):4299. doi: 10.3390/molecules26144299 (PMC8304260; doi:10.3390/molecules26144299)
Supplement: Supplementary file 1 [file molecules-26-04299-s001.zip]

Archive with 1 entries (1 files):
- molecules-1295215-supplementary.pdf
